# Supplementary material for: Microstructure-based hyperelastic models for closed-cell solids
Source: Proc Math Phys Eng Sci. 2017 Apr 5;473(2200):20170036. doi: 10.1098/rspa.2017.0036 (PMC5415700; doi:10.1098/rspa.2017.0036)
Supplement: Preview-type source file of FEBios simulation for cellular structure with closed cubic cells of neo-Hookean material. [file rspa20170036supp1.zip]

Archive with 1 entries (1 files):
- filled-cubes-5x5x5_v1_0_20170302_11.prv
